# Supplementary material for: Time-resolved metabolomics analysis of individual differences during the early stage of lipopolysaccharide-treated rats
Source: Sci Rep. 2016 Oct 3;6:34136. doi: 10.1038/srep34136 (PMC5046119; doi:10.1038/srep34136)
Supplement: Supplementary Dataset 1 [file srep34136-s2.xls]

## Sheet: Table S1
Supplementary Table 1: The tentatively identified metabolites by LC/MS.
No.	Metabolites	Database ID	Rt(min)	+/-	m/z	ion forms	MS/MS fragment
1	Propionylcarnitine	HMDB00824	0.745	+	218.135	[M+H]+	85.0271
2	Carnitine	HMDB00062	0.7	+	162.111	[M+H]+
3	Acetyl-L-carnitine	HMDB00201	0.735	+	204.12	[M+H]+
4	Indoxyl sulfate	HMDB00682	3.009	-	212.003	[M-H]-	166.8955, 132.0419, 80.9672
5	TDCAa	HMDB00896	8.284	-	498.286	[M-H]-	496.2684, 362.9397, 268.9609
6	Bile acidh	/	9.478	-	453.283	/	407.2802, 316.8726
7	Phytosphingosine	HMDB04610	10.111	+	318.296	[M+H]+	300.2896, 256.2613, 212.2336
8	GDCAb	HMDB00631	11.745	+	415.208	fragment	295.1129, 277.1155
			11.745	+	432.235	fragment
9	LysoPC(14:0)	HMDB10379	11.943	-	512.295	[M+HCOO]-	452.2785, 227.1989
			11.951	+	468.305	[M+H]+	450.2949, 184.0748
10	Sphingosine	HMDB00252	12.062	+	300.285	[M+H]+	282.279
11	Dihydrosphingosine	HMDB00269	12.345	+	302.301	[M+H]+	284.295
12	LysoPC(16:1)	HMDB10383	12.398	-	538.311	[M+HCOO]-	478.2943, 422.6831, 389.2236, 242.0830, 224.0730
			12.405	+	494.321	[M+H]+	476.3127, 417.2412, 184.0732
13	LysoPC(15:0)	HMDB10381	12.674	-	526.312	[M+HCOO]-	466.2923, 241.2223
			12.68	+	482.321	[M+H]+	464.3118, 405.2478, 184.0715
14	LysoPE(18:2)	/	12.843	-	476.275	[M-H]-	279.2318, 214.0562, 196.0373
			12.847	+	478.288	[M+H]+	479.1821, 460.2784, 337.2698
15	LysoPC(18:2)	HMDB10386	12.917	-	564.327	[M+HCOO]-	504.3091, 279.2328, 242.0813, 224.0730
			12.918	-	504.307	fragment	279.3793, 224.0715
			12.92	+	520.336	[M+H]+	502.3286, 184.0742
16	LysoPC(20:4)	/	12.981	-	588.327	[M+HCOO]-	530.3276, 303.2412
			12.982	-	528.306	fragment	303.2331, 259.2432
			12.989	+	544.335	[M+H]+	184.072
			13.334	+	267.133	fragment	258.1862,240.2003,148.1860
17	LysoPC(16:0）	/	13.425	-	540.326	[M+HCOO]-	480.3110, 255.2318
			13.43	+	496.336	[M+H]+	478.3288, 184.0742
18	Octanoyl-carnitine	HMDB00791	13.52	+	288.154	[M+H]+	279287240
19	LysoPC(20:3)	HMDB10394	13.58	+	546.351	[M+H]+	545,528,350.8170,184
			13.58	-	590.342	[M+HCOO]-	530.3248,305.2476
20	Palmitoyl carnitine	HMDB00222	13.618	+	400.343	[M+H]+	338.341
21	LysoPE(18:1)	/	13.738	-	478.291	[M-H]-	281.25
			13.744	+	480.304	[M+H]+	462.2971, 389.567, 339.2893
22	LysoPC(18:1）	/	13.835	-	566.343	[M+HCOO]-	506.3245, 417.0497, 281.2468, 224.0682, 168.5944
			13.835	-	506.322	fragment	281.2488, 224.0694
			13.841	+	522.351	[M+H]+	504.3431, 445.2648, 380.8514, 184.0727
23	TCAc	HMDB00036	14.17	+	464.31	fragment	446.293
			14.17	+	272.144	fragment
			14.17	-	462.296	fragment	401.2450,265.2530,196.0400,139
24	HDoHEd	/	14.181	-	343.226	[M-H]-	325.2194, 281.2228, 233.1140, 205.1288, 161.1435
25	HETEe	/	14.257	-	319.226	[M-H]-	301.2165, 257.2268, 179.1085, 163.1163, 135.1201
26	LysoPC(20:2)	HMDB10392	14.295	+	548.367	[M+H]+	530.3581, 184.0734
			14.296	-	592.359	[M+HCOO]-	532.3399, 511.6765, 307.2606, 342.9983
27	LysoPC(18:0)	HMDB10384	14.963	-	568.358	[M+HCOO]-	508.3412, 283.2651, 224.0731
			14.965	-	508.337	fragment
			14.965	-	283.263	fragment
			14.974	+	524.366	[M+H]+	506.3404, 311.2891, 184.0739
28	LysoPC(20:1)	HMDB10391	15.286	-	594.373	[M+HCOO]-	534.3565, 309.2812
			15.289	+	294.666	fragment	240.1051, 184.0744, 148.5295
			15.293	+	550.383	[M+H]+	532.3762, 184.0742
29	GCAf	HMDB00138	15.315	-	464.311	[M-H]-	267.2727,196.0440
			15.322	+	466.326	[M+H]+	448.3170,312.3232,294.3109
30	LysoPE(22:0)	/	15.675	-	582.372	[M+HCOO]-	522.3555, 297.2863
			15.709	+	538.383	[M+H]+	520.3774, 184.0731
31	SAMg	HMDB00988	16.976	-	353.141	[M-H]-	335.1236, 309.1484
	TDCAa: Taurodeoxycholic acid
	GDCAb: Glycodeoxycholic acid
	TCAc: Taurocholic acid
	HDoHEd: Hydroxyl-docosahexaenoic acids
	HETEe: Hydroxyeicosatetraenoic acid
	GCAf: Glycocholic acid
	SAMg: S-Adenosylmethioninamine
	Bile acidh: one kind of bile acid

## Sheet: Table S2
Supplementary Table 2: The tentatively identified metabolites by GC/MS.
No.	Metabolites	Database ID	Rt(min)	Similarity
1	L-Alanine	HMDB00161	7.04	97
2	Glycine	HMDB00123	7.34	84
3	Urea	HMDB00294	9.24	91
4	L-Leucine	HMDB00687	9.83	93
5	L-Isoleucine	HMDB00172	10.16	92
6	L-Proline	HMDB00162	10.21	94
7	L-Serine	HMDB00187	11.16	95
8	L-Threonine	HMDB00167	11.55	95
9	L-Methionine	HMDB00696	13.37	83
10	Pyroglutamic acid	HMDB00267	13.38	92
11	4-Hydroxy-L-proline	HMDB06055	13.44	85
12	2-Oxoglutaric acid	HMDB00208	14.02	88
13	Ornithine	HMDB00214	14.52	95
14	L-Glutamic acid	HMDB00148	14.59	89
15	L-Phenylalanine	HMDB00159	14.73	92
16	L-Asparagine	HMDB00168	15.25	85
17	L-Lysine	HMDB00182	15.63	94
18	N-Acetylglutamine	HMDB06029	16.03	80
19	L-Glutamine	HMDB00641	16.42	86
20	Citric acid	HMDB00094	16.89	86
21	D-Glucose	HMDB00122	17.71	90
22	L-Tyrosine	HMDB00158	18.27	92
23	Palmitic acid	HMDB00220	19.18	92
24	Uric acid	HMDB00289	19.98	82
25	Linoleic acid	HMDB00673	20.81	94
26	Oleic acid	HMDB00207	20.83	85
27	Stearic acid	HMDB00827	21.06	94
28	L-Tryptophan	HMDB00929	21.11	89
29	Cholesterol	HMDB00067	28.65	92

## Sheet: Table S3
Supplementary Table 3: Details of compounds in the SUS plot of survival and non-survival rats at 2h and 6h, respectively.
2h	a1	a2	b1	b2	c1		c2
	Cholesterol	LysoPC(20:1)	Carnitine	Uric acid	L-Methionine	L-Proline	Urea
	LysoPC(16:1)	LysoPE(22:0)	LysoPC(18:1)	Phosphate	L-Alanine	4-Hydroxy-L-proline	Citric acid
	LysoPC(20:4)	Sphingosine	LysoPC(18:2)	SAM	L-Phenylalanine	L-Serine	D-Glucose
		Dihydrosphingosine			L-Asparagine	L-Threonine	Erythronic acid
		HDoHE			L-Glutamine	L-Tyrosine	Indoxyl sulfate
					L-Lysine	Glycine	TCA2
					Tryptophan	N-Acetylglutamine	Bile acid
					Pyroglutamic acid	propionyl L-carnitine
					L-Leucine	LysoPE(18:2)
					L-Isoleucine	valine or betaine
					L-Glutamic acid
6h	a1	a2	b1	b2	c1		c2
	Phytosphingosine	Uric acid	N-Acetylglutamine	L-Leucine	L-Methionine	HETE	Urea
	LysoPC(20:4)	L-Alanine	LysoPC(18:1)	L-Isoleucine	L-Lysine	LysoPC(15:0)	Citric acid
	TCA2	L-Asparagine		Palmitic acid	Ethanolamine	LysoPC(18:2)	D-Glucose
		L-Glutamic acid		SAM	Ornithine	LysoPC(20:1)	Cholesterol
		L-Proline			D-Allose	LysoPC(20:2)	Erythronic acid
		4-Hydroxy-L-proline			carnitine	LysoPE(22:0)	Acetyl-L-carnitine
		L-Serine				HDoHE	Palmitoyl carnitine
		L-Tyrosine				GCA	Indoxyl sulfate
		Glyceric acid				TCA	Bile acid
		valine or betaine				GCA2
		Sphingosine
		Dihydrosphingosine

## Sheet: Table S4
Supplementary Table 4: Details of compounds in the Leverage/SPE scatter plots of the ASCA variables submodels for phenotype (a), time (b) and their interactions (c).
Phenotype			Time			Interaction
a	Leverage	SPE	b	Leverage	SPE	ab	Leverage	SPE
SAM	0.0613966	5.54668e-31	Indoxyl sulfate	0.14452	1.1197	Bile acid	0.133918	0.00115438
N-Acetylglutamine	0.0488913	2.21867e-31	D-Glucose	0.100795	4.67246	L-Leucine	0.0722285	0.0570693
HDoHE	0.0465733	2.21867e-31	Bile acid	0.0632243	3.12184	L-Isoleucine	0.066968	0.00264421
GCA	0.0349169	4.43734e-31	Urea	0.0607342	7.64274	Citric acid	0.0604911	0.000842567
LysoPC(20:2)	0.0282309	5.54668e-31	SAM	0.0538944	3.18683	L-Alanine	0.0599075	0.524242
LysoPE(22:0)	0.0251442	2.21867e-31	Citric acid	0.0483144	8.18117	L-Tyrosine	0.0566514	0.0297174
LysoPC(20:1)	0.0229973	1.38667e-31	L-Methionine	0.0446193	3.22265	D-Glucose	0.0442388	0.000633319
			L-Lysine	0.0390948	0.125061	Propionyl L-carnitine	0.0417831	0.0390984
			N-Acetylglutamine	0.0383694	0.518726	L-Threonine	0.0403473	0.0111855
			L-Proline	0.0365735	7.94341	L-Asparagine	0.0307894	0.119785
			Oleic acid	0.030084	0.290128	Palmitoyl carnitine	0.0290384	0.319239
			LysoPE(18:2)	0.0232025	5.87716	N-Acetylglutamine	0.0283182	0.00203072
			LysoPC(20:1)	0.0231013	5.43172	Indoxyl sulfate	0.0237856	0.00637095
			TDCA	0.0226647	1.1993
			L-Serine	0.0215666	10.4844

## Sheet: Table S5
Supplementary Table 5: Metabolites with VIP>1.5 in the OPLS-DA models for the `fast' (NS1group) and the `slow'(NS2 group) responders of the non-survival rats at 0h, 2h and 6h,respectively.
0h	VIP	2h	VIP	6h	VIP
L-Serine	2.29	LysoPC(18:2)	3.56	LysoPC(18:2)	3.65
L-Asparagine	2.01	LysoPC(16:0)	3.32	Indoxyl sulfate	2.72
L-Phenylalanine	1.91	LysoPC(18:0)	3.22	LysoPC(18:1)	2.6
LysoPC(20:3)	1.77	LysoPC(18:1)	2.48	LysoPC(16:0)	2.25
LysoPC(18:2)	1.76	HETE	1.95	LysoPC(20:4)	2.02
Glycine	1.74	LysoPC(20:4)	1.89	LysoPC(18:0)	2
LysoPE(18:2)	1.58			LysoPC(16:1)	1.88
L-Lysine	1.55			Bile acid	1.73

## Sheet: Table S6
Supplementary Table 6: Linearity, LOD and LOQ of each analyte in serum using the proposed method (n = 5)
	Analyte	Linear range (µmol/L)	Slope	Intercept	Regression coeficient	LOQ (µmol/L)	LOD (µmol/L)
1	Cys-BOPM	25-500	1.7657	22.506	0.97994	25	8
2	GSH-BOPM	5-400	1.9897	1.1525	0.9902	5	1.5
3	NAC-BOPM	0.25-500	1.9451	0.079612	0.99154	0.25	0.08
4	CA-BOPMa	0.1-1000	4.5337	-0.095048	0.99297	0.1	0.03
5	Hcy-BOPM	2.5-400	4.0691	0.30501	0.99642	2.5	0.8
6	γ-Glu-Cys-BOPM	0.25-400	2.3842	-0.059692	0.99496	0.25	0.08
7	Cys-Gly-BOPM	10-200	32.422	-6.6846	0.98934	10	3
a: CA cannot be quantified in serum

## Sheet: Table S7
Supplementary Table 7:The nonparametric Mann-Whitney test was employed to assess the statistical significance between S and NS at 0h, 2h, 6h respectively.
Metabolites	0h-S-NS	2h-S-NS	6h-S-NS
Carnitine	0.97323	0.314063	0.404248
Acetyl-L-carnitine	0.139798	0.21437	0.223858
Propionylcarnitine	0.712026	0.840427	0.013609
Octanoyl-carnitine	0.0699674	0.91981	0.602168
Palmitoyl carnitine	0.0809839	0.0291644	0.0285677
HETE	0.149025	0.687174	0.807799
HDoHE	0.00350561	0.0649388	0.126238
LysoPC(14:0)	0.240186	0.737189	0.972277
LysoPC(15:0)	0.638491	0.91981	0.834827
LysoPC(16:1)	0.91981	0.013018	0.0403262
LysoPC(18:1）	0.545817	0.00726114	0.00914915
LysoPC(18:2)	0.314063	0.000254389	4.11754e-05
LysoPC(20:1)	0.0171907	0.00534786	0.0952928
LysoPC(20:2)	0.00481952	0.0118414	0.1444
LysoPC(20:3)	0.788343	0.107229	0.807799
LysoPC(20:4)	0.00032981	7.5006e-05	0.00108799
LysoPC(16:0）	0.00656417	0.00656417	4.11754e-05
LysoPC(18:0)	0.00282058	0.00802381	0.000448119
LysoPE(18:1)	0.268118	0.240186	0.384951
LysoPE(18:2)	0.523735	0.0557743	0.531615
LysoPE(22:0)	0.0557743	0.00481952	0.0285677
Palmitic acid	0.0478046	0.055593	2.0275e-05
Linoleic acid	0.00858918	0.011385	2.35481e-05
Oleic acid	0.00581982	0.00350048	1.7438e-05
Stearic acid	0.153422	0.0251783	0.149025
Cholesterol	0.000517485	8.64569e-05	0.0317376
Phytosphingosine	0.0699674	0.420596	0.0218101
Sphingosine	3.66554e-05	0.000254389	8.60043e-05
Dihydrosphingosine	4.23899e-05	0.000893035	2.61035e-05
GDCA	0.840427	0.330466	0.404248
TDCA	0.0753113	0.814283	0.444538
TCA	0.0869985	0.89322	0.465512
GCA	0.0406555	0.0649388	0.210903
Bile acid	0.638491	0.440215	0.013609
Urea	0.871131	0.922462	0.0317376
Uric acid	0.948263	0.795208	0.20224
L-Lysine	0.0915836	0.0915836	0.712026
L-Tryptophan	0.845655	0.299169	0.0291644
L-Methionine	0.896743	1	0.737189
L-Glutamine	0.475367	0.0273692	0.179495
L-Phenylalanine	0.495663	0.603685	0.0224934
L-Tyrosine	0.697031	0.948263	1.28576e-05
Pyroglutamic acid	0.974118	0.194366	0.0317376
L-Asparagine	0.537603	0.0251783	0.00314614
N-Acetylglutamine	7.5006e-05	0.0016081	8.60043e-05
L-Glutamic acid	0.0692355	0.896743	0.00314614
L-Proline	0.475367	0.269981	0.00390208
4-Hydroxy-L-proline	0.183447	0.0297226	0.00481952
Glycine	0.107229	0.149025	0.578185
L-Serine	0.346764	0.516412	0.0156851
L-Threonine	0.269981	0.626496	0.000374933
L-Alanine	0.0743529	0.00526741	0.00100664
L-Leucine	0.0349551	0.745603	2.35481e-05
L-Isoleucine	0.537603	0.871131	5.02213e-06
Citric acid	0.314525	0.495663	5.65083e-05
D-Glucose	0.820338	0.363646	0.00022306
2-Oxoglutaric acid	0.122671	0.0142968	0.000263261
Ornithine	0.737189	0.122671	1
Indoxyl sulfate	0.840427	0.814283	0.00745211
SAM	0.20224	0.00656417	0.000151858
		0.01<p<0.05
		p<0.01

## Sheet: Table S8
Supplementary Table 8: List of the selected MRM parameters, collision energy for each analyte measured.
	Analyte	Molar mass (g/mol)	Precursor ion (m/z)	Collision energy (eV)	Product ion (m/z)	TR（min）
1	Cys-BOPM	411.42	412	-35	211	3.3
2	GSH-BOPM	597.59	598	-40	323	1.7
3	NAC-BOPM	453.46	454	-50	237	2.4
4	CA-BOPM	367.41	368	-30	211	3.2
5	Hcy-BOPM	425.45	426	-50	237	1.8
6	γ-Glu-Cys-BOPM	540.54	541	-20	412	1.8
7	Cys-Gly-BOPM	468.48	469	-30	211	2.6
8	DZP-BOPM	284.74	285	-30	154	3.7
